# Supplementary material for: Flattening the Curve after the Initial Outbreak of Coronavirus Disease 2019: A Data-Driven Modeling Analysis for the Omicron Pandemic in China
Source: Vaccines (Basel). 2023 May 22;11(5):1009. doi: 10.3390/vaccines11051009 (PMC10224169; doi:10.3390/vaccines11051009)
Supplement: Supplementary file 1 [file vaccines-11-01009-s001.zip]

Archive with 1 entries (1 files):
- vaccines-2289768-supplementary.pdf
